# Supplementary material for: When Sound Fades: Depression and Anxiety in Adults with Hearing Loss—A Cross-Sectional Study
Source: Healthcare (Basel). 2025 Dec 18;13(24):3320. doi: 10.3390/healthcare13243320 (PMC12733058; doi:10.3390/healthcare13243320)
Supplement: Supplementary file 1 [file healthcare-13-03320-s001.zip]

Archive with 1 entries (1 files):
- healthcare-4025452-supplementary.pdf
